# Supplementary material for: microRNA Expression in Ethnic Specific Early Stage Breast Cancer: an Integration and Comparative Analysis
Source: Sci Rep. 2017 Dec 4;7:16829. doi: 10.1038/s41598-017-16978-y (PMC5715135; doi:10.1038/s41598-017-16978-y)
Supplement: Supplementary file 1 — Supplementary Table S1. [file 41598_2017_16978_MOESM1_ESM.xlsx]

## Sheet: Supplementary Table S1
Dysregulated miRNA	Mode of Dysregulation	log Fold Change	adjusted P-value	Not Involved in Breast Cancer	Not Involved in Breast Cancer
hsa-miR-100_st	Down-regulated	-1.39182	1.5504e-08
hsa-miR-10b_st	Down-regulated	-1.42309	0.000692796
hsa-miR-1246_st	Up-regulated	1.59988	0.0040509
hsa-miR-125b_st	Down-regulated	-1.16877	1.16546e-07
hsa-miR-125b-2-star_st	Down-regulated	-2.84455	5.19009e-07	X
hsa-miR-1271_st	Down-regulated	-1.98421	8.52767e-05	X
hsa-miR-1273d_st	Up-regulated	1.04182	0.00970877	X	X
hsa-miR-1273f_st	Up-regulated	1.63895	0.000621963	X
hsa-miR-1301_st	Up-regulated	1.25984	0.0177543	X
hsa-miR-130a_st	Down-regulated	-1.62972	1.17973e-07
hsa-miR-132_st	Down-regulated	-1.23911	0.000513797
hsa-miR-134_st	Down-regulated	-1.4142	0.00427154
hsa-miR-139-3p_st	Down-regulated	-2.01227	2.40377e-05
hsa-miR-139-5p_st	Down-regulated	-3.01834	5.19009e-07
hsa-miR-143-star_st	Down-regulated	-1.39115	0.00155223	X
hsa-miR-145_st	Down-regulated	-1.20681	7.17936e-07
hsa-miR-146b-5p_st	Down-regulated	-1.31692	0.00550061	X
hsa-miR-182_st	Up-regulated	2.57496	1.51689e-14
hsa-miR-183_st	Up-regulated	3.32658	1.07303e-08
hsa-miR-183-star_st	Up-regulated	1.44022	0.00128005	X
hsa-miR-195_st	Down-regulated	-1.28997	5.19009e-07
hsa-miR-195-star_st	Down-regulated	-1.42701	8.22401e-06	X	X
hsa-miR-1972_st	Up-regulated	1.51705	0.00128005	X
hsa-miR-1973_st	Up-regulated	1.35661	0.0204568	X
hsa-miR-200a-star_st	Up-regulated	1.38203	0.00800514	X
hsa-miR-200c_st	Up-regulated	1.05374	4.16586e-09
hsa-miR-205_st	Down-regulated	-1.81176	0.0391607
hsa-miR-21_st	Up-regulated	1.70504	0.00251644
hsa-miR-210_st	Up-regulated	1.6491	2.16933e-05
hsa-miR-212_st	Down-regulated	-1.18623	0.00458568	X
hsa-miR-21-star_st	Up-regulated	2.13936	0.000133967
hsa-miR-224-star_st	Down-regulated	-2.3211	0.000131274	X
hsa-miR-23a-star_st	Down-regulated	-1.14776	0.0187905	X	X
hsa-miR-26b_st	Down-regulated	-1.13462	0.0204568
hsa-miR-27a-star_st	Down-regulated	-1.53112	0.0204568	X
hsa-miR-30a-star_st	Down-regulated	-1.31571	0.0107867
hsa-miR-30b-star_st	Down-regulated	-1.4138	0.00491612	X	X
hsa-miR-30c-2-star_st	Down-regulated	-1.12004	0.0482106	X	X
hsa-miR-30e_st	Down-regulated	-1.25296	0.0235853
hsa-miR-31_st	Down-regulated	-1.93764	0.000612364
hsa-miR-324-3p_st	Down-regulated	-1.05431	0.0033519
hsa-miR-335_st	Down-regulated	-1.17051	0.00153932
hsa-miR-3687_st	Up-regulated	2.26999	8.08812e-05	X	X
hsa-miR-375_st	Up-regulated	2.10534	0.0042096
hsa-miR-376c_st	Down-regulated	-1.04032	0.00108516
hsa-miR-378_st	Down-regulated	-1.18835	4.11774e-05
hsa-miR-378c_st	Down-regulated	-1.6369	3.10657e-06	X	X
hsa-miR-378d_st	Down-regulated	-1.91045	3.67224e-05	X	X
hsa-miR-378f_st	Down-regulated	-2.16224	8.71715e-06	X	X
hsa-miR-378g_st	Down-regulated	-1.29235	0.00187686	X	X
hsa-miR-378i_st	Down-regulated	-2.22486	3.17922e-05	X	X
hsa-miR-378-star_st	Down-regulated	-1.91604	0.000120653
hsa-miR-379_st	Down-regulated	-2.24389	2.40377e-05
hsa-miR-381_st	Down-regulated	-1.17347	1.27765e-06
hsa-miR-409-3p_st	Down-regulated	-1.17152	0.0302825
hsa-miR-422a_st	Down-regulated	-1.98288	0.000415986	X
hsa-miR-424-star_st	Down-regulated	-1.55922	0.00334741	X	X
hsa-miR-425_st	Up-regulated	1.78263	1.39234e-08
hsa-miR-4298_st	Up-regulated	1.05402	0.0157174	X
hsa-miR-432_st	Down-regulated	-1.53416	0.00653467	X
hsa-miR-4417_st	Up-regulated	2.25308	2.14169e-05		X
hsa-miR-4485_st	Up-regulated	1.76583	0.000354023	X
hsa-miR-451_st	Down-regulated	-2.031	0.00305552
hsa-miR-452_st	Down-regulated	-1.43524	0.000957164
hsa-miR-4521_st	Down-regulated	-1.04645	0.0416741	X	X
hsa-miR-4800-3p_st	Up-regulated	1.02764	0.036669	X	X
hsa-miR-486-5p_st	Down-regulated	-2.45317	3.35236e-05
hsa-miR-487b_st	Down-regulated	-1.7424	0.0030123	X
hsa-miR-497_st	Down-regulated	-1.5729	9.68849e-05
hsa-miR-505-star_st	Down-regulated	-1.16057	0.0127306	X	X
hsa-miR-663b_st	Up-regulated	1.75024	0.000465899	X
hsa-miR-665_st	Up-regulated	1.26248	0.00313825		X
hsa-miR-99a_st	Down-regulated	-1.63372	2.78104e-08
hsa-miR-99a-star_st	Down-regulated	-1.10801	0.000362694	X
Supplementary Table S1. 74 differentially expressed miRNA in Lebanese breast cancer patients. Microarray data analysis of 45 tumor versus 17 normal adjacent tissues showing 74 miRNA differentially expressed with fold change greater than 2 and adjusted p-value of 0.05 along with their mode of regulation and whether they are not involved in breast cancer or any other cancer type.

## Sheet: Supplementary Table S2
	Before integration	miRNA-mRNA integration
Significantly Dysregulated miRNA	Number of targets without filtration	Number of targets in breast tissues and cells	Number of targets in inverse correlation with miRNA	% of targets in inverse correlation with miRNA
miR-4800-3p	160	14	14	100
miR-21	615	81	80	98.7654
miR-1301	863	54	53	98.1481
miR-425	568	51	48	94.1176
miR-375	263	27	25	92.5926
miR-200c	1236	154	141	91.5584
miR-183	832	112	102	91.0714
miR-182	1506	157	141	89.8089
miR-1273d	435	36	31	86.1111
miR-21-star	711	52	44	84.6154
miR-4298	773	68	57	83.8235
miR-1246	301	24	20	83.3333
miR-210	284	21	17	80.9524
miR-3687	266	21	17	80.9524
miR-1273f	795	56	45	80.3571
miR-4417	962	56	44	78.5714
miR-1972	1243	86	67	77.907
miR-1973	306	32	24	75
miR-4485	234	16	12	75
miR-665	1280	87	64	73.5632
miR-663b	1225	90	65	72.2222
miR-324-3p	1744	111	31	27.9279
miR-125b	1531	97	25	25.7732
miR-205	696	72	17	23.6111
miR-335-5p	637	47	11	23.4043
miR-378g	1287	94	22	23.4043
miR-30b-star	1616	102	22	21.5686
miR-486-5p	501	47	9	19.1489
miR-4521	404	37	6	16.2162
miR-224-star	418	31	5	16.129
miR-378, 378c, 378d, 378f, 378i, 422a	761	62	10	16.129
miR-432	491	50	8	16
miR-134	730	52	8	15.3846
miR-379	448	39	6	15.3846
miR-99a, 100	193	21	3	14.2857
miR-1271	1394	141	20	14.1844
miR-130a	1252	152	20	13.1579
miR-497, 195	2020	185	24	12.973
miR-146b-5p	650	62	8	12.9032
miR-381	1070	119	15	12.605
miR-31	946	81	9	11.1111
miR-10b	780	64	7	10.9375
miR-26b	1095	103	11	10.6796
miR-30e	1592	147	14	9.52381
miR-451	190	21	2	9.52381
miR-139-5p	690	74	7	9.45946
miR-132, 212	767	70	6	8.57143
miR-409-3p	188	13	1	7.69231
miR-145	1228	118	9	7.62712
miR-376c	667	66	5	7.57576
miR-452	499	33	1	3.0303
miR-30a-star	13	3	-	-
miR-378-star	2	-	-	-
miR-424-star	3	1	-	-
miR-487b	118	13	-	-
Supplementary Table S2. Change in the number of mRNA targets of the differentially expressed miRNA after filtration using IPA and mRNA microarray integration. Percentage of targets in negative interaction is the number of targets in negative interaction per the number of targets in breast tissues and cells. Red color denotes upregulated miRNA and green color denotes downregulated miRNA. Note: miR…

## Sheet: Supplementary Table S3
Exclusive Significant miRNA
Lebanese samples (excluding newly discovered)	American samples with fold change >2
miR-1246	miR-190b																									No
miR-132	miR-1
miR-1908	miR-1251
miR-212	miR-1258
miR-26b	miR-1269
miR-30e	miR-129-5p
miR-31	miR-133a
miR-3196	miR-141
miR-320d	miR-141-star
miR-320e	miR-142-3p
miR-3605-5p	miR-144
miR-362-3p	miR-144-star
miR-3648	miR-145-star
miR-3651	miR-1468
miR-3656	miR-184
miR-422a	miR-196a
miR-424-star	miR-196a-star
miR-492	miR-200a
miR-663	miR-200b
miR-720	miR-200b-star
miR-877	miR-200c-star
	miR-203
	miR-206
	miR-224
	miR-3065-3p
	miR-335-star
	miR-337-3p
	miR-33b
	miR-3677-3p
	miR-383
	miR-429
	miR-449a
	miR-449b
	miR-449c
	miR-452-star
	miR-483-3p
	miR-493-star
	miR-495
	miR-498
	miR-503
	miR-511
	miR-551b
	miR-592
	miR-629-star
	miR-891a
	miR-934
	miR-940
	miR-96
Supplementary Table S3. Significant tumor-associated miRNA exclusive to Lebanese and American patients.

## Sheet: Supplementary Table S4
miRNA	mRNA symbol	mRNA name	mRNA Function	PubMed ID Reference for function
miR-183, 21	AKAP12	A kinase (PRKA) anchor protein	Scaffold growth related protein tumor suppressor	22811901
miR-183, 200c	LATS2	large tumor suppressor kinase 2	cell cycle arrest through Hippo Pathway	15746036
miR-4417	AKT3	v-akt murine thymoma viral oncogene homolog 3	variety of biological processes	24229379
miR-425	DICER1	ribonuclease type III	miRNA processing	21898071
miR-21, 1972, 1301	RASSF6	Ras association (RalGDS/AF-6) domain family member 6	tumor suppressor, induce apoptosis, Hippo Pathway	17404571
miR-183	BTG1	B-cell translocation gene 1	cell cycle arrest	23982470
miR-200c, 1973, 1273d	DLC1	Deleted in liver cancer	tumor suppressor, cell polarity, cell proliferation and migration inhibitor	18974116
miR-21,1972, 1301, 1973, 182	PIK3R1	phosphoinositide-3-kinase regulatory subunit 1 (p85α)	inhibitor of growth factor signaling	25202386
miR-425,4417	SFRP1	secreted frizzled-related protein 1	Wnt signaling inhibitor, apoptosis inducer	15289865
miR-182,1301	SNAI2	snail family zinc finger 2, SNAIL2, SLUG	Epithelial Mesenchymal transition	21199805
miR-1972	TWIST1	twist family bHLH transcription factor 1	Epithelial Mesenchymal transition	21199805
miR-4417	TWIST2	twist family bHLH transcription factor 2	Epithelial Mesenchymal transition	21602879
miR-183, 182, 200c, 3687	ZEB2	zinc finger E-box binding homeobox 2	Epithelial Mesenchymal transition, growth arrest, senescence	19424592
miR-182,21	FOXO3	forkhead box O3	invasion and migration inducer, proliferation suppressor	19564415
miR-1301	FOXC1	forkhead box C1	migration promoting activity	22645147
miR-21,183,182,4800-3p	FOXO1	forkhead box O1	proliferation supprerssor	26686861
miR-183, 200c	FOXP1	forkhead box P1	ERα-mediated transcription, proliferation	21901488, 23810008
miR-224-star, 30e, 132	FOXA1	forkhead box A1	ERα-mediated transcription	23810008
miR-30e	SIX1	SIX homeobox 1	tumor initiaition, proliferation, metastasis, drug resistance	24184484
miR-125b, 10b,130a, 324-5p, 205, 381,1271	BMPR1B	bone morphogenetic protein receptor type 1B	dedifferentiation, tumor proression	15892165
miR-335, 324-3p	BIRC5	baculoviral IAP repeat containing 5 (survivin)	apoptosis inhibitor, mitosis promoter	22263027
miR-497,376c, 1271	CCND1	cyclin D	promotor of cell cycle progression	17653856
miR-376c	AURKA	aurora kinase A	microtubule formation, stabilization at the spindle pole	24729942
miR-146b-5p, 335	TIMELESS	timeless circadian clock	cell survival and proliferation	24161199
miR-497, 30b-star	FASN	fatty acid synthase	de novo fatty acid synthesis, Epithelial Mesenchymal transition	24520215
Supplementary Table S4. Dysregulated miRNA and mRNA targets in Lebanese samples predicted to be involved in proliferation and migration by mRNA-miRNA integration analysis using Ingenuity Pathway Analysis. Red denotes upregulated miRNA/mRNA and green denotes downregulated miRNA/mRNA
